# Supplementary material for: The Antiviral Effects of Jasminin via Endogenous TNF-α and the Underlying TNF-α-Inducing Action
Source: Molecules. 2022 Feb 28;27(5):1598. doi: 10.3390/molecules27051598 (PMC8911969; doi:10.3390/molecules27051598)
Supplement: Supplementary file 1 [file molecules-27-01598-s001.zip]

Archive with 1 entries (1 files):
- molecules-1604363-supplementary.pdf
